# Supplementary material for: A Comprehensive System for Generation and Evaluation of Induced Pluripotent Stem Cells Using piggyBac Transposition
Source: PLoS One. 2014 Mar 25;9(3):e92973. doi: 10.1371/journal.pone.0092973 (PMC3965495; doi:10.1371/journal.pone.0092973)
Supplement: Table S1 — Primers for qRT-PCR. (XLSX) [file pone.0092973.s001.xlsx]

## Sheet: Mouse
Primers for qRT-PCR
Gene	Forward		Reverce
Gapdh	ATGAATACGGCTACAGCAACAGG		CTCTTGCTCAGTGTCCTTGCTG
Tg_OKS	GCTCTCCCATGCATTCAAAC		GTCGCTGACAGCCATGAGT
Tg_c-Myc	GTTGAAACACAAACTCGAACAG		GATGGCTGGCAACTAGAAGG
Endo_Oct3/4	TGAGGAGGGATTAAAAGCACA		CAAAATGATGAGTGACAGACAGG
Endo_Sox2	AAACCACCAATCCCATCCA		CCCCAAAAAGAAGTCCCAAG
Endo_Klf4	CCTTGTATGCTCTTTGCCTTC		ACGACTCACCAAGCACCATC
Endo_c-Myc	TCGAGGAGGAGCTGGAATCT		GCCAAGGTTGTGAGGTTAGG
Nanog	CAAAACCAAAGGATGAAGTGC		CAATGGATGCTGGGATACTC
Klf2	GGCAAGACCTACACCAAGAG		ACTTCCAGCCGCATCCTTC
Klf5	GCTCACCTGAGGACTCATACG		CCTGTAGTGGCGGGTCAG
Esrrb	GCGCAGGTACAAGAAACTCA		ACCGCCTCCAGGTTCTCAA
Rex1	TCCTGCACACAGAAGAAAGCA		GGCACTGATCCGCAAACAC
Tbx3	TCAGGCCTAGAATCCACAGC		AAGGCGACATAGCCAAGC
Dax1	CATTGACACCAAAGAGTATGC		CTGCTGGGTTCTCCACTGA
Lrh1	GCTCCGTTCCCTTCAGTTC		ACCTGCTCTTGGACACCTTC
Fgf4	GTGAGCATCTTCGGAGTGG		CGTTGTAGTTGTTGGGCAGA
Cdh1	ATGAGCGTGCCCCAGTATC		AACACCAACAGAGAGTCGTAAGG
rat Gapdh	ATTCTTCCACCTTTGATGCTG		TGTAGGCCATGAGGTCCAC
rat_Oct3/4	GGGGCCTAGATTCTTTTACTGG		TTCCTGATCAACAGCGTCAC
rat_Sox2	TTGGGAGGGGTGCAAAAGAG		TTCCGCAGCTGTCATTTTGC
rat_Klf4	TGGAAAGACCACCTTGTATGC		GACTCACCAAGCACCATCG
rat_c-Myc	GACCGGAAGTGAGGAGGAG		CAGCCAAGGTTGTGAGGTTAG
rat_Nanog	AAGACTAGCAACGGCCTGAC		CGTTCATCAGATAGCCCTGAG
rat_Klf2	CTAAAGGCGCATCTGAGGAC		CGTGTGCTTGCGGTAGTG
rat_Klf5	GCTCACCTGAGGACTCATACG		CCTGTAGTGGCGGGTCAG
rat_Esrrb	TCGTACGCAGGTACAAGAAGC		AGCCTCCAGGTTCTCGATG
rat_Rex1	AGCTGTCAGGCTTTACTGGAG		CCCTCAGCTTCTTCTTGCAC
rat_Tbx3	CCCTTCCACCTCCAACAAC		TGTGTAGGGGTAAGGAAACAGG
rat_Dax1	GTGCTGGAGTCTGAACATTGAC		CTCGATGTATTTCACGCACTG
rat_Lrh1	ATCAGCGGGAGTTTGTGTG		GCATTGACCTGCTCTTGGAC
rat_Fgf4	AGCAGGGGCAAGCTCTTC		CCGGGTATGCGTAGGACTC
rat_Cdh1	TGAAATCGGGAACTTCATCG		AGGCAGCTTCAGAACCACTC
Primers for cloning
Target	Forward		Reverce
TRE3G	ATATTAATTAATTTACTCCCTATCAGTGATAGAGAACGTATGAAGAG		ATACCGCGGTTTACGAGGGTAGGAAGTG
Tet3G	ATAGGCGCGCCACCATGTCTAGACTGGACAAG		ATACCAGGGCATTGGTTACCCGGGGAGCATGTCAAG
Acr-EGFP	AGCTTAATTAACTGCAGCCCTCGACTC		CGTCGGTGATCATAATTAACGGCAAGC
Primers for genomic PCR
Target	Forward		Reverce
rat_Gapdh	CTGGCTCTTGAGAGTAACTGAAGG		TGGGGACTCCTCAGCAACTG
EGFP	GACGTAAACGGCCACAAGTTC		AAGTCGTGCTGCTTCATGTG
OKS	GCTCTCCCATGCATTCAAAC		GTCGCTGACAGCCATGAGT
